# Supplementary material for: 3,4-Seco-Isopimarane Diterpenes from the Twigs and Leaves of Isodon Flavidus
Source: Molecules. 2022 May 12;27(10):3098. doi: 10.3390/molecules27103098 (PMC9143206; doi:10.3390/molecules27103098)
Supplement: Supplementary file 1 [file molecules-27-03098-s001.zip]

Archive with 1 entries (1 files):
- molecules-1677754-supplementary.pdf
